# Supplementary material for: Transcriptional Regulation of Liver-Type OATP1B3 (Lt-OATP1B3) and Cancer-Type OATP1B3 (Ct-OATP1B3) Studied in Hepatocyte-Derived and Colon Cancer-Derived Cell Lines
Source: Pharmaceutics. 2023 Feb 23;15(3):738. doi: 10.3390/pharmaceutics15030738 (PMC10051083; doi:10.3390/pharmaceutics15030738)
Supplement: Supplementary file 1 [file pharmaceutics-15-00738-s001.zip]

Archive with 1 entries (1 files):
- pharmaceutics-2145899-supplementary.pdf
